# Supplementary material for: Study of the BCG Vaccine-Induced Cellular Immune Response in Schoolchildren in Antananarivo, Madagascar
Source: PLoS One. 2015 Jul 27;10(7):e0127590. doi: 10.1371/journal.pone.0127590 (PMC4516324; doi:10.1371/journal.pone.0127590)
Supplement: S1 Table — Sex: M: male; F: female. BCG vaccine: 0: Not vaccinated; 1: vaccinated with proof (with vaccination book); 2: vaccinated without proof (no vaccination book); 9: unknown. TST result: TST induration diameter (mm). Blood sample N°: Identification number of the patient blood sample. Elispot/BCG1: Mean of spot count (by two operators) in the first BCG stimulated well. Elispot/BCG2: Mean of spot count (by two operators) in the second BCG stimulated well. Elispot/BCG3: Mean of spot count (by two operators) in the third BCG stimulated well. Elispot/PPD1: Mean of spot count (by two operators) in the first PPD stimulated well. Elispot/PPD2: Mean of spot count (by two operators) in the second PPD stimulated well. Elispot/PPD3: Mean of spot count (by two operators) in the third PPD stimulated well. Elispot/RPMI1: Mean of spot count (by two operators) in the first control well. Elispot/RPMI2: Mean of spot count (by two operators) in the second control well. Elispot/RPMI3: Mean of spot count (by two operators) in the third control well. a1 (BCG): Ajusted value of the column I (Elispot/BCG1). a2 (BCG): Ajusted value of the column J (Elispot/BCG2). a3 (BCG): Ajusted value of the column K (Elispot/BCG3). c1: Ajusted value of the column O (Elispot/RPMI1). c2: Ajusted value of the column P (Elispot/RPMI2). c3: Ajusted value of the column Q (Elispot/RPMI3). DFR(2x) adjp(BCG): P value obtained with the DFR test (with BCG antigen). DFR(2x) response(BCG): 0 = p value >0.05 (negative test with BCG antigen); 1 = p value <0.05 (positive test with BCG antigen). id2: Identification number of the patient blood sample. id (PPD): Identification number of the patient blood sample. a1(PPD): Ajusted value of the column L (Elispot/PPD1). a2(PPD): Ajusted value of the column M (Elispot/PPD2). a3(PPD): Ajusted value of the column N (Elispot/PPD3). c1: Ajusted value of the column O (Elispot/RPMI1). c2: Ajusted value of the column P (Elispot/RPMI2). c3: Ajusted value of the column Q (Elispot/RPMI3). DFR( [file pone.0127590.s001.xlsx]

## Sheet: Dataset
Participant Identification N°	Age (years)	Sexe	Vaccine BCG	BCG scar	TST result (mm)	Blood sample N°	Elispot/BCG1	Elispot/BCG2	Elispot/BCG3	Elispot/PPD1	Elispot/PPD2	Elispot/PPD3	Elispot/RPMI1	Elispot/RPMI2	Elispot/RPMI3	a1 (BCG)	a2 (BCG)	a3 (BCG)	c1	c2	c3	DFR(2x) adjp(BCG)	DFR(2x) response(BCG)	id2	id (PPD)	a1(PPD)	a2 (PPD)	a3(PPD)	c11	c21	c31	DFR(2x) adjp(PPD)	DFR(2x) response(PPD)
9013	13	F	0	No scar	0	08 0501	67	45.5	58	44.5	49.5	48.5	19.5	16.5	15.5	67	46	58	19	16	15	0.000	1	8.501	8.501	45	50	49	19	16	15	0.000	1
90800	5	F	1	With scar	0
90786	5	M	1	No scar	13
90267	5	F	2	With scar	0
90193	5	F	2	With scar	0	08 0594
90762	5	M	2	With scar	0
90772	5	M	2	With scar	10
9019	7	F	1	With scar	0	08 0502	5	4	5	5	7	3	1	1	2	5	4	5	1	1	2	0.707	0	8.502	8.502	5	7	3	1	1	2	0.127	0
90815	6	F	2	With scar	22
90822	6	M	2	With scar	0
9056	6	F	2	No scar	0	08 0544
907	7	F	1	With scar	0	08 0503	19.5	20	16.5	13	16	15.5	11	10.5	12.5	20	20	17	11	10	12	1.000	0	8.503	8.503	13	16	16	11	10	12	1.000	0
90807	6	M	0	No scar	0
90171	6	M	2	No scar	0
9017	12	F	1	With scar	0	08 0504	52	62	48.5	20.5	24	15	18	22.5	21.5	52	62	49	18	22	21	0.000	1	8.504	8.504	21	24	15	18	22	21	1.000	0
90812	6	M	0	No scar	0
90811	6	F	2	No scar	0
90802	6	F	2	With scar	0
90266	6	M		No scar	0
90798	6	F	2	With scar	0
90803	6	F	2	With scar	0
90801	6	F	2	With scar	0
90799	6	F	2	With scar	0
90795	6	F	1	With scar	0
90796	6	F	2	With scar	0
903	6	M	1	With scar	20	08 0506	8	12	12.5	16.5	21	18.5	12	14	12.5	8	12	12	12	12	14	1.000	0	8.506	8.506	17	21	19	12	12	14	1.000	0
90810	6	M	0	No scar	0
90938	6	F	2	No scar	0
9027	7	F	1	With scar	0	08 0507	19	24.5	22	18.5	23	19	6	6.5	10.5	19	25	22	6	6	10	0.000	1	8.507	8.507	19	23	19	6	6	10	0.000	1
908	14	M	0	No scar	25	08 0508	10.5	15	13.5	47	39	41.5	13.5	11.5	11	11	15	14	13	11	11	1.000	0	8.508	8.508	47	39	42	13	11	11	0.000	1
90250	6	M	1	No scar	0
90249	6	M	2	With scar	0
90202	6	M	2	With scar	0
90203	6	M	2	With scar	0
90204	6	M	2	With scar	9	08 0624
9012	13	M	0	No scar	0	08 0509	19	25.5	16.5	20	18	13.5	11	8	13.5	19	16	17	11	8	13	0.997	0	8.509	8.509	20	18	14	11	8	13	0.997	0
90199	6	M	2	With scar	21
906	7	M	1	With scar	0	08 0510	8	13.5	15	16	13.5	9.5	8	5	7.5	8	14	15	7	5	8	0.723	0	8.510	8.510	16	14	10	7	5	8	0.723	0
90190	6	F	2	With scar	0	08 0592
90196	6	M	2	With scar	0	08 0620
90413	6	M	1	With scar	0
90188	6	F	2	With scar	0	08 0588
905	6	F	1	With scar	0	08 0511	19.5	23.5	22.5	23	20.5	17	12	14	8.5	20	24	23	12	14	8	0.693	0	8.511	8.511	23	21	17	12	14	8	0.719	0
9011	13	M	2	With scar	5	08 0512	18.5	16.5	18	23	27	25.5	9	11.5	7.5	19	17	18	9	11	7	0.469	0	8.512	8.512	23	27	26	9	11	7	0.000	1
90410	6	M	2	With scar	0
9010	14	F	2	With scar	17	08 0513	27.5	34	29.5	19	25	27	16.5	22.5	22	28	34	30	16	22	22	1.000	0	8.513	8.513	19	25	27	16	22	22	1.000	0
90794	6	M	2	With scar	0
90412	6	F	2	With scar	0
90189	6	F	2	With scar	0	08 0590
90209	6	F	2	No scar	0
9014	11	F	0	No scar	0	08 0515	13.5	12.5	14.5	14.5	13	14.5	8.5	3.5	8	14	13	15	8	3	8	0.452	0	8.515	8.515	15	13	15	8	3	8	0.452	0
90211	6	F	2	No scar	11
901	6	F	0	No scar	0	08 0516	3.5	6.5	10.5	5	5	5	7.5	5.5	5	4	7	11	7	5	5	1.000	0	8.516	8.516	5	5	5	7	5	5	1.000	0
90411	6	M	2	With scar	14
90781	6	F	2	With scar	0
90777	6	M	2	With scar	0
9028	13	M	2	With scar	0	08 0517	9.5	17	7.5	17.5	19.5	11	8.5	7	8.5	10	17	8	8	7	8	0.969	0	8.517	8.517	18	20	11	8	7	8	0.668	0
90778	6	F	2	With scar	14
90771	6	F	2	With scar	0
90770	6	F	2	With scar	0
9029	13	M	2	With scar	0	08 0518	58.5	60	40.5	57.5	32	23	11.5	17.5	19.5	59	60	41	11	17	19	0.020	1	8.518	8.518	58	32	23	11	17	19	0.334	0
90153	6	F	1	With scar	0	08 0582
90756	6	M	1	With scar	0
90776	6	F	2	With scar	0
90758	6	F	2	With scar	0
90192	6	F	1	With scar	0	08 0595
90156	6	M	1	With scar	0	08 0585
90155	6	F	1	With scar	0	08 0584
90154	6	F	1	With scar	0	08 0583
90147	6	F	1	With scar	0	08 0576
90767	6	F	2	With scar	0
90759	6	M	2	With scar	0
90766	6	M	2	With scar	0
90764	6	F	2	With scar	9
90185	6	M	2	With scar	0	08 0591
90805	6	M	2	With scar	0
90757	6	F	2	With scar	0
90152	6	F	1	With scar	0	08 0580
90748	6	F	2	With scar	0
9035	13	F	2	With scar	0	08 0519	18.5	14.5	19.5	20	18	24	14.5	12.5	9.5	19	15	20	14	12	9	0.984	0	8.519	8.519	20	18	24	14	12	9	0.968	0
90191	6	M	2	With scar	0	08 0593
90746	6	M	2	With scar	15
90818	6	F	1	With scar	0
90151	6	F	1	With scar	5	08 0581
90749	6	M	2	No scar	0
90150	6	F	1	With scar	0	08 0579
90149	6	F	1	With scar	15	08 0578
90789	6	M	1	No scar	16
90148	6	F	1	With scar	0	08 0577
90774	6	F	2	With scar	0
90787	6	F	2	With scar	0
90750	6	F	2	With scar	0
90184	6	M	2	No scar	0
90183	6	F	2	With scar	0	08 0589
90753	6	M	2	With scar	0
90752	6	F	2	With scar	0
90751	6	F	2	With scar	0
9036	13	F	2	With scar	15	08 0521	17.5	17.5	16.5	17	16.5	11.5	7.5	13	9.5	18	18	17	7	13	9	1.000	0	8.521	8.521	17	17	12	7	13	9	1.000	0
9037	13	F	2	With scar	15	08 0522	13	15.5	20	12	23.5	20	6.5	6	11	13	16	20	6	6	11	0.384	0	8.522	8.522	12	24	20	6	6	11	0.384	0
90253	6	F	2	With scar	0
9038	13	M	2	With scar	0	08 0523	29	32	34	24	18	22.5	10	19.5	5	29	32	34	10	19	5	0.118	0	8.523	8.523	24	18	23	10	19	5	0.368	0
9039	12	F	2	With scar	0	08 0524	15	16.5	19.5	19	26.5	14	4.5	5.5	6	15	17	20	4	5	6	0.000	1	8.524	8.524	19	27	14	4	5	6	0.000	1
9040	12	F	1	With scar	0	08 0525	19	31	25	16.5	20	18.5	7.5	14.5	7.5	19	31	25	7	14	7	0.038	1	8.525	8.525	17	20	19	7	14	7	0.280	0
9041	12	F	2	With scar	0	08 0526	55.5	57.5	79	41	40	31.5	20	15	16.5	56	58	79	20	15	16	0.000	1	8.526	8.526	41	40	32	20	15	16	0.103	0
90400	6	F	2	With scar	0
9042	13	F	2	With scar	0	08 0527	10	11.5	15.5	20	14	13.5	4	5.5	7.5	10	12	16	4	5	7	0.143	0	8.527	8.527	20	14	14	4	5	7	0.018	1
904	6	M	2	With scar	18	09 0514
9030	13	F	2	With scar	0	08 0529	15	27	28.5	25	19.5	26.5	5	4.5	4	15	27	29	5	4	4	0.000	1	8.529	8.529	25	20	27	5	4	4	0.000	1
9031	12	M	2	No scar	0	08 0530	69	65.5	68.5	50.5	48.5	47	11	15	11	69	66	69	11	15	11	1.000	0	8.530	8.530	49	47	11	11	15	11	1.000	0
90243	6	F	2	With scar	20	08 0600
90409	6	M	0	No scar	0	08 0712
90239	6	F	0	No scar	0	08 0596
90242	6	F	2	No scar	0	08 0599
90394	6	F	1	No scar	0
90240	6	F	1	With scar	0	08 0597
9032	12	M	1	With scar	0	08 0531	22.5	25.5	31	34	31.5	41	9.5	12	11	23	26	31	9	12	11	0.014	1	8.531	8.531	34	32	41	9	12	11	0.000	1
9033	12	M	2	With scar	0	08 0532	66.5	44.5	48.5	35	29.5	20.5	8	9	12	67	45	49	8	9	12	0.000	1	8.532	8.532	35	30	21	8	9	12	0.004	1
90137	6	F	2	With scar	0
9044	12	F	2	With scar	0	08 0533	42.5	28.5	35	29	30	34.5	9.5	9	5.5	43	29	35	9	5	5	0.000	1	8.533	8.533	29	30	35	9	5	5	0.000	1
9045	12	F	0	No scar	22	08 0534	20	20.5	46	21.5	24	28.5	4	6.5	6	20	21	46	4	6	6	0.000	1	8.534	8.534	22	24	29	4	6	6	0.000	1
9060	6	M	0	No scar	25
9049	12	M	2	With scar	16	08 0537	71.5	53.5	47.5	38	42	35	8.5	9.5	13	72	54	48	8	9	13	0.000	1	8.537	8.537	38	42	35	8	9	13	0.000	1
90200	7	F	2	With scar	0
90187	7	F	2	With scar	0	08 0587
90817	7	M	2	With scar	0
9052	7	M	1	With scar	9	08 0540	75	67.5	56	85.5	93	41	16	16	16	75	68	56	16	16	16	0.000	1	8.540	8.540	86	93	41	16	16	16	0.000	1
90421	7	F	2	With scar	0
90186	7	M	2	With scar	0	08 0586
90201	7	F	2	With scar	0
9053	7	M	2	With scar	0	08 0541	26.5	31	26	18	15.5	14.5	6.5	12	11.5	27	31	26	6	12	11	0.052	0	8.541	8.541	18	16	15	6	12	11	0.716	0
9054	7	M	0	No scar	0	08 0542	43	33	31	53	52.5	34	15	12.5	11.5	43	33	31	15	12	11	0.000	1	8.542	8.542	53	53	34	15	12	11	0.000	1
90264	7	M	9	No scar	18
9055	6	F	1	With scar	11	08 0543	23.5	19	19.5	5	9.5	10	5	6	6	24	19	20	5	6	6	0.000	1	8.543	8.543	5	10	10	5	6	6	0.961	0
9057	7	F	2	With scar	0	08 0545	14	25.5	20	11.5	28	24	11.5	16	13.5	14	26	20	11	16	13	0.989	0	8.545	8.545	12	28	24	11	16	13	0.989	0
9058	7	F	2	With scar	0	08 0546	14.5	15.5	18	13.5	17	27	41.5	6.5	4.5	15	16	18	41	7	5	0.906	0	8.546	8.546	14	17	27	41	7	5	0.906	0
90405	7	F	0	No scar	0	08 0707
90420	7	F	2	With scar	0
90797	7	F	2	With scar	0
90821	7	M		No scar	0
90415	7	F	0	No scar	0	08 0713
90416	7	M	2	With scar	20
90419	7	M	2	With scar	14
9059	6	F	1	With scar	0	08 0547	45	47.5	40	47.5	39	36	13.5	15.5	19.5	45	48	40	13	15	19	0.000	1	8.547	8.547	48	39	46	13	15	19	0.000	1
90121	7	F	2	With scar	0	08 0551	87	71.5	99	77	100	88	43.5	47	35.5	87	72	99	43	47	35	0.484	0	8.551	8.551	77	100	88	43	47	35	0.484	0
90765	7	F	2	No scar	0
90769	7	M	2	With scar	0
90773	7	M	2	With scar	10
90775	7	M	2	With scar	0
90782	7	M	2	No scar	0
90788	7	F	2	With scar	0
90785	7	F	1	No scar	0
90135	7	F	1	With scar	0	08 0552	44.5	41	54	77.5	70	60.5	11.5	10.5	14.5	44	41	54	11	10	14	0.000	1	8.552	8.552	78	70	61	11	10	14	0.000	1
90140	6	M	2	With scar	25	08 0553	62	78.5	63	63.5	59.5	57.5	15	11	14.5	62	79	63	15	11	14	0.000	1	8.553	8.553	64	60	58	15	11	14	0.000	1
90779	7	M	2	With scar	0
90127	7	M	2	With scar	0	08 0554	49	69	49	48.5	43.5	58	41.5	35	43	49	69	49	41	35	43	1.000	0	8.554	8.554	49	44	58	41	35	43	1.000	0
90816	7	F	2	With scar	0
90814	7	F	2	With scar	24
90813	7	M	0	No scar	0
90809	7	M	2	With scar	9
90808	7	F	2	With scar	0
90806	7	M	2	With scar	0
90793	7	F	2	With scar	20
90132	6	M	2	With scar	0	08 0555	38	53	36.5	70.5	56.5	45	37.5	44.5	39.5	38	53	37	37	44	39	1.000	0	8.555	8.555	71	57	45	37	44	39	1.000	0
90755	7	M	2	With scar	0
90207	7	M	1	With scar	0
90122	6	F	1	With scar	0	08 0556	11.5	13	13	11	17	15.5	22.5	7.5	16	12	13	13	22	7	16	1.000	0	8.556	8.556	11	17	16	22	7	16	1.000	0
90733	7	M	0	No scar	0	08 0722
90747	7	M	2	With scar	10
9076	11	M	2	With scar	0	08 0557	95	98.5	13.5	83.5	43	65.5	12	33.5	38.5	95	99	14	12	33	38	0.561	0	8.557	8.557	84	43	66	12	33	38	0.561	0
90118	7	F	1	With scar	0	08 0560	41.5	38	31.5	32	34.5	20	11.5	12	8	42	38	32	11	12	8	0.000	1	8.560	8.560	32	35	20	11	12	8	0.011	1
90119	7	M	1	With scar	13	08 0562	19	21	18.5	21	29.5	18.5	6.5	5	2.5	19	21	19	6	5	2	0.000	1	8.562	8.562	21	30	19	6	5	2	0.000	1
90144	13	M	2	With scar	12	08 0563	4.5	16.5	3	14.5	17.5	22.5	3.5	4.5	4.5	5	17	3	3	4	4	0.626	0	8.563	8.563	15	18	23	3	4	4	0.019	1
90124	12	F	2	No scar	27	08 0564	8.5	7.5	9	5.5	8	12	5.5	6.5	10	9	8	9	5	6	10	0.053	0	8.564	8.564	6	8	12	5	6	10	0.000	1
90255	7	M	2	With scar	0
9078	13	F	0	No scar	0	08 0566	100	100	100	100	100	100	19.5	24.5	16	100	100	100	19	24	16	0.000	1	8.566	8.566	100	100	100	19	24	16	0.000	1
90116	7	M	1	No scar	0	08 0692
90146	13	F	2	With scar	16	08 0567	100	100	100	96	100	100	18	26	21	100	100	100	18	26	21	0.000	1	8.567	8.567	96	100	100	18	26	21	0.000	1
9067	12	M	0	No scar	0	08 0568	7	10	6	12	13	12	3.5	2	2.5	7	10	6	3	2	2	0.000	1	8.568	8.568	12	13	12	3	2	2	0.000	1
90257	7	M	2	No scar	0
90145	14	M	1	With scar	14	08 0569	11	100	100	82	69	62	12.5	14	10	11	100	100	12	14	10	0.179	0	8.569	8.569	82	69	62	12	14	10	0.000	1
90136	13	M	2	No scar	0	08 0570	64	65	74.5	23.5	30	27	7.5	5	8	64	65	75	7	5	8	1.000	0	8.570	8.570	24	30	27	7	5	8	1.000	0
90244	7	F	2	With scar	0	08 0601
90396	7	F	2	With scar	0
90395	7	F	2	With scar	0
90393	7	F	2	With scar	22
90390	7	M	2	With scar	7
90143	7	M	1	With scar	9	08 0571	8.5	28	29.5	6.5	15.5	14.5	6	5.5	5.5	9	28	30	6	5	5	0.000	1	8.571	8.571	7	16	15	6	5	5	0.269	0
90241	7	F	2	With scar	0	08 0598
9083	12	M	2	With scar	0	08 0572	100	7	87	38.5	84.5	60	6.5	10.5	7.5	100	7	87	6	10	7	0.062	0	8.572	8.572	39	85	60	6	10	7	0.000	1
9080	12	F	2	No scar	15	08 0573	98.5	101	108	73.5	72.5	75	11	16.5	15	99	101	108	11	16	15	0.000	1	8.573	8.573	74	73	75	11	16	15	0.000	1
9077	7	M	0	No scar	0	08 0574	100	30.5	17.5	76	69.5	79.5	13.5	7.5	5.5	100	31	18	13	7	5	0.029	1	8.574	8.574	76	70	80	13	7	5	0.000	1
90134	6	M	2	With scar	15	08 0575	7	100	100	75.5	64.5	58.5	19.5	26.5	22.5	7	100	100	19	26	22	0.663	0	8.575	8.575	76	65	69	19	26	22	0.272	0
90245	6	M	2	With scar	0	08 0602	38	39	22	20	25	10	9	13	7	38	39	22	9	13	7	0.532	0	8.602	8.602	20	25	10	9	13	7	0.732	0
9025	7	M	2	With scar	0
90246	6	F	1	With scar	0	08 0603	22	22	14	17.5	19.5	22.5	13.5	11.5	15	22	22	14	14	12	15	0.877	0	8.603	8.603	18	20	23	14	12	15	0.900	0
90248	6	M	0	No scar	0	08 0605	28	21	15	14	13	10	1	5	2	28	21	15	1	5	2	0.000	1	8.605	8.605	14	13	10	1	5	2	0.000	1
90179	6	F	2	With scar	14	08 0606	3	3	3	10	10	10	1	1	3	3	3	3	1	1	3	0.270	0	8.606	8.606	10	10	10	1	1	3	0.000	1
90164	7	M	1	With scar	6	08 0608	1	3	2	5	4	3	1	2	0	1	3	2	1	2	1	0.944	0	8.608	8.608	5	4	3	2	2	3	0.944	0
90159	7	M	1	With scar	0	08 0609	7	12	10	15	12	12	6	7	5	7	12	10	6	7	5	0.000	1	8.609	8.609	15	12	12	6	7	5	0.083	0
9020	7	F	2	With scar	0
90182	6	M	0	No scar	0	08 0610	3	6	5	4	6	6	7	6	13	3	6	5	7	6	13	0.929	0	8.610	8.610	4	6	6	7	6	13	0.417	0
90804	8	M	2	No scar	0
9021	8	M	2	With scar	18
9015	8	F	2	With scar	0
9022	8	M	0	No scar	0
9026	9	F	2	With scar	0
9023	9	M	1	With scar	0
90841	10	F	2	With scar	0
90840	11	F	2	No scar	0
90165	6	M	1	With scar	0	08 0611	9	1	2	1	2	3	1	1	1	9	1	2	1	1	1	1.000	0	8.611	8.611	1	2	3	1	1	1	1.000	0
9018	11	M	2	With scar	0
90176	7	M	0	No scar	0	08 0612	3	3	2	7	2	3	1	0	1	3	3	2	1	1	1	0.377	0	8.612	8.612	7	2	3	1	1	1	0.602	0
9024	11	F	2	With scar	2
90820	12	M	0	No scar	17
90181	6	M	0	No scar	15	08 0613	24	14	25	5	10	13	8	2	3	25	24	14	8	2	3	0.043	1	8.613	8.613	10	5	13	8	2	3	0.043	1
90180	7	M	0	No scar	0	08 0614	10	12	10	6	10	10	0	2	4	10	12	10	0	2	4	0.000	1	8.614	8.614	6	10	10	0	2	4	0.000	1
90268	7	M	1	With scar	0	08 0615	10	11	10	8	6	7	3	0	3	10	11	10	3	1	3	0.000	1	8.615	8.615	8	6	7	3	1	3	0.000	1
90308	6	F	2	With scar	0	08 0616	10	11	12	14	12	11	5	4	4	10	11	12	5	4	4	0.038	1	8.616	8.616	14	12	11	5	4	4	0.122	0
90826	12	M	0	No scar	0
90404	12	F	2	With scar	25	08 0706
90309	7	F	2	With scar	16	08 0617	8	7	7	10	8	10	4	5	3	8	7	7	4	5	3	0.000	1	8.617	8.617	10	8	10	4	5	3	0.000	1
90310	5	F	2	With scar	0	08 0618	8	7	6	4	5	7	2	5	3	8	7	6	2	5	3	0.000	1	8.618	8.618	4	5	7	2	5	3	0.000	1
90195	7	M	2	With scar	0	08 0619	10	15	12	6	12	16	6	3	2	10	15	12	6	3	2	0.047	1	8.619	8.619	6	12	16	6	3	2	0.047	1
90743	12	F	2	With scar	0	08 0732
90198	7	M	2	With scar	0	08 0621	11.5	13	12	19	14.5	14.5	6.5	8.5	7	6	8	7	2	3	4	0.000	1	8.621	8.621	7	10	5	2	3	4	0.333	0
90210	6	M	2	With scar	0	08 0622	6.5	1	5.5	6	6	3.5	2.5	0.5	0	7	1	6	2	1	1	1.000	0	8.622	8.622	6	6	4	2	1	1	1.000	0
90205	6	M	1	With scar	0	08 0623	13	14.5	17	6.5	14.5	17.5	13.5	7.5	10	13	15	17	13	7	10	0.079	0	8.623	8.623	7	15	18	13	7	10	0.679	0
90311	13	F	0	No scar	0	08 0625	12.5	23	23	68	16	22	19.5	18.5	10.5	13	23	23	20	19	11	1.000	0	8.625	8.625	68	16	22	20	19	11	1.000	0
90312	13	M	2	With scar	15	08 0626	8.5	12.5	13.5	8	9.5	12.5	9	8	9.5	9	13	14	9	8	9	0.991	0	8.626	8.626	8	10	13	9	8	9	0.991	0
90254	6	F	2	With scar	0	08 0627	8.5	11.5	8.5	12	13.5	12.5	10	11.5	5	9	12	9	10	11	5	1.000	0	8.627	8.627	12	14	13	10	11	5	1.000	0
90262	6	M	1	With scar	0	08 0628	21.5	18	14	17.5	23.5	18	16	16	17	22	18	14	16	16	17	0.992	0	8.628	8.628	18	24	18	16	16	17	0.876	0
90251	6	F	2	With scar	0	08 0629	7	7	7	2.5	6.5	6.5	6.5	4.5	3.5	7	7	7	6	4	3	0.289	0	8.629	8.629	3	7	7	6	4	3	0.093	0
90261	7	M	1	With scar	20	08 0630	5	5.5	6.5	5	7.5	7.5	14.5	9	5	5	6	7	14	9	5	0.949	0	8.630	8.630	5	8	8	14	9	5	0.949	0
90259	6	M	1	With scar	18	08 0631	13	4	8.5	6	10.5	10.5	9	5.5	5	13	4	9	9	5	5	1.000	0	8.631	8.631	6	11	11	9	5	5	1.000	0
90258	6	M	2	With scar	2	08 0632	13	10.5	12.5	7	10	8.5	6.5	17	4.5	13	11	13	6	17	4	0.982	0	8.632	8.632	7	10	9	6	17	4	0.982	0
90256	6	F	2	With scar	0	08 0633	12	9	16	9	10.5	12.5	8	10	8	12	9	16	8	10	8	1.000	0	8.633	8.633	9	11	13	8	10	8	0.977	0
90263	7	M	2	With scar	0	08 0634	17	10	11	5	5	11.5	7.5	6.5	8	17	10	11	7	6	8	0.923	0	8.634	8.634	5	5	12	7	6	8	0.930	0
9075	12	F	1	With scar	11	08 0673
90424	13	M	2	With scar	0	08 0636	24	17.5	16	22	23	15.5	13.5	8	10	24	18	16	13	8	10	1.000	0	8.636	8.636	22	23	16	13	8	10	1.000	0
90378	12	F	0	No scar	15	08 0638	14.5	22	14.5	10.5	17.5	15.5	12	14	14	15	22	15	12	14	14	0.812	0	8.638	8.638	11	18	16	12	14	14	0.812	0
90425	14	M	1	With scar	14	08 0639	8	5	4	3	6	10	4	7	6	8	5	4	4	7	6	0.028	1	8.639	8.639	3	6	10	4	7	6	0.113	0
90379	13	F	2	With scar	17	08 0640	5	5	6	7	6	7	0	4	2	5	5	6	1	4	2	0.329	0	8.640	8.640	7	6	7	6	1	4	0.329	0
90380	13	M	2	With scar	0	08 0641	9.5	9	7.5	4.5	7.5	10	6.5	8	6.5	10	9	8	1	4	2	1.000	0	8.641	8.641	5	8	10	10	10	9	1.000	0
90314	13	M	0	No scar	0	08 0648	100	18	23	4	4	4	1	2	1	100	18	23	1	2	1	0.675	0	8.648	8.648	4	4	4	1	2	1	0.675	0
9079	12	F	2	With scar	0	08 0565
9094	12	F	1	With scar	9	08 0651	15	15	19	22	18	15.5	100	21	34	15	15	19	100	21	34	1.000	0	8.651	8.651	22	18	16	100	21	34	1.000	0
9034	13	F	2	No scar	12	08 0520
9093	12	M	1	With scar	0	08 0652	24.5	33	43.5	26.5	27	21.5	18	17.5	21	25	33	44	18	17	21	0.980	0	8.652	8.652	27	27	22	18	17	21	1.000	0
9092	14	M	2	With scar	0	08 0653	17.5	37	35	37	15	27	12.5	11.5	15	18	37	35	12	11	15	0.469	0	8.653	8.653	37	15	27	12	11	15	0.567	0
9091	13	M	1	With scar	17	08 0654	68.5	87	50	53	46	29.5	14	11.5	20	69	87	50	14	11	20	0.000	1	8.654	8.654	53	46	30	14	11	20	0.028	1
9090	14	M	2	With scar	0	08 0655	16.5	13.5	28	23.5	15.5	12	6	7.5	6.5	17	14	28	6	7	6	0.023	1	8.655	8.655	24	16	12	6	7	6	0.077	0
9089	13	M	2	With scar	0	08 0656	17.5	19	15	15	33.5	23	12.5	14	10.5	18	19	15	12	14	10	1.000	0	8.656	8.656	15	34	23	12	14	10	0.870	0
90835	13	M	2	With scar	0
90834	13	M	2	No scar	0
90833	13	M		No scar	22
9088	13	F	1	No scar	0	08 0657	13	21.5	21	17	24	21.5	12.5	16	13	13	22	21	12	16	13	0.996	0	8.657	8.657	17	24	22	12	16	13	0.996	0
9095	13	M	1	No scar	0	08 0658	67.5	36.5	32.5	50	50	40	22	24	20	50	46	36	22	24	20	0.000	1	8.658	8.658	27	23	33	6	6	6	0.000	1
90408	13	F	2	With scar	0	08 0711
90827	13	F	2	With scar	0
90403	13	M	0	No scar	0	08 0705
90407	13	M	2	With scar	0	08 0710
9096	13	F	2	With scar	0	08 0659	13.5	14.5	14.5	14.5	11	12.5	11	4.5	12	14	15	15	11	4	12	0.903	0	8.659	8.659	15	11	13	11	4	12	0.903	0
9097	13	M	2	With scar	30	08 0660	18	22.5	17	26.5	17	24	10.5	9	11	18	23	17	10	9	11	0.635	0	8.660	8.660	27	17	24	10	9	11	0.309	0
90110	13	M	2	With scar	9
90406	13	M	0	No scar	0	08 0708
9098	13	M	2	With scar	18	08 0661	100	104.5	99	68.5	73	65.5	15	16.5	14	100	105	99	15	16	14	0.000	1	8.661	8.661	69	73	66	15	16	14	0.000	1
90318	13	M	2	No scar	15
9099	13	F	2	No scar	0	08 0662	8	15.5	10	6	9	5.5	5	7	6.5	8	16	10	5	6	6	0.790	0	8.662	8.662	6	9	6	5	6	6	0.000	1
90317	13	F	2	No scar	0
90100	12	F	2	With scar	0	08 0663	107.5	103.5	105	54.5	97	100	12.5	16	8.5	108	104	105	12	16	8	0.000	1	8.663	8.663	55	97	100	12	16	8	0.000	1
90101	12	M	2	With scar	0	08 0664	91	86	79	41.5	29.5	34	9	6.5	11	91	86	79	9	6	11	0.000	1	8.664	8.664	42	30	34	9	6	11	0.000	1
90102	12	F	2	With scar	18	08 0665	93.5	48.5	99	23.5	22	21.5	13.5	13.5	10	94	49	99	13	13	10	0.000	1	8.665	8.665	24	22	22	13	13	10	0.720	0
90103	13	F	2	With scar	9	08 0666	97.5	102.5	103.5	33	27.5	21.5	21	24.5	18	98	103	104	21	24	18	0.000	1	8.666	8.666	33	28	22	21	24	18	1.000	0
90104	13	M	2	With scar	13	08 0667	22.5	18.5	24.5	16	13.5	11.5	19	20.5	14.5	23	19	25	19	20	14	1.000	0	8.667	8.667	16	14	12	19	20	14	1.000	0
90105	12	M	1	No scar	15	08 0668	25.5	34	29	16.5	20.5	15.5	8	7.5	11.5	26	34	29	8	7	11	0.825	0	8.668	8.668	17	21	16	8	7	11	1.000	0
909	13	F	2	No scar	15	08 0505
90106	13	M	2	With scar	25	08 0669	12.5	51.5	66.5	19	34	21	18	12.5	11.5	13	52	67	18	12	11	0.334	0	8.669	8.669	19	34	21	18	12	11	0.700	0
9072	13	M	2	No scar	17	08 0672	7.5	7	11.5	12	11.5	10.5	10	5.5	9.5	8	7	12	10	5	9	0.262	0	8.672	8.672	12	12	11	10	5	9	1.000	0
9086	14	M	0	No scar	24	08 0674	100	96.5	100	100	100	100	35	20	21	100	97	100	35	20	21	0.000	1	8.674	8.674	100	100	100	35	20	21	0.000	1
9073	12	M	1	No scar	7	08 0675	32.5	14.5	7.5	15	8	10	11	6.5	12.5	33	15	8	11	6	12	1.000	0	8.675	8.675	15	8	10	11	6	12	0.999	0
90389	13	F	2	With scar	21	08 0702
90738	13	M	2	With scar	7	08 0727
90316	13	F	9	No scar	19
90138	13	F	2	With scar	0
9065	12	M	9	No scar	0	08 0676	11	13	13	13	19.5	12	11	15	11.5	11	13	13	11	15	11	0.916	0	8.676	8.676	13	20	12	11	15	11	1.000	0
90399	13	F	2	With scar	0	08 0709
90125	13	F	2	With scar	0
90422	13	M	2	With scar	0	08 0720
90388	13	M	2	With scar	12	08 0701
90423	13	M	2	With scar	0	08 0635
9063	7	F	0	No scar	0	08 0677	34	41.5	50	36.5	32.5	47.5	20	14.5	12.5	34	42	50	20	14	12	0.018	1	8.677	8.677	34	33	48	20	14	12	0.068	0
90829	13	M	2	No scar	28
90742	13	M	2	With scar	10	08 0733
90427	13	M	0	No scar	25	08 0714
90428	13	F	2	With scar	0	08 0715
90730	13	M	2	With scar	0	08 0717
90736	13	M	2	No scar	0	08 0725
90740	13	M	2	With scar	16	08 0729
90739	13	F	2	With scar	25	08 0728
902	13	M	2	No scar	0
9081	13	F	0	No scar	12	08 0678	54.5	56	46.5	13.5	12	15.5	18	12.5	9	55	56	45	18	12	9	0.000	1	8.678	8.678	14	12	16	18	12	9	1.000	0
9066	12	F	1	With scar	0	08 0679	16.5	21.5	35.5	22.5	24	26	15.5	14.5	5.5	17	22	36	15	14	5	0.467	0	8.679	8.679	23	24	26	15	14	5	0.467	0
9082	12	F	2	With scar	20	08 0680	34	27	19.5	17	23.5	13	10	8	10.5	34	27	20	10	8	10	0.013	1	8.680	8.680	17	24	13	10	8	10	0.648	0
9069	14	M	1	With scar	8	08 0681	100	100	100	30.5	40	95	15.5	16.5	20	100	100	100	15	16	20	0.000	1	8.681	8.681	31	40	95	15	16	20	0.081	0
9064	13	M	2	With scar	20	08 0682	100	24.5	12.5	23.5	17.5	29.5	13.5	14	15.5	100	25	13	13	14	15	0.466	0	8.682	8.682	24	18	30	13	14	15	0.918	0
90133	7	M	1	With scar	25	08 0683	17.5	20.5	0	17	13.5	0	7	6	0	18	21	1	7	6	1	0.741	0	8.683	8.683	17	14	1	7	6	1	0.741	0
90111	13	M	1	With scar	9	08 0691
90114	7	F	1	With scar	9	08 0684	13	28.5	19	26.5	20	53	7	9.5	7.5	13	29	19	7	9	7	0.113	0	8.684	8.684	27	20	53	7	9	7	0.000	1
9070	13	M	0	No scar	20	08 0561
90391	13	F	2	With scar	20	08 0703
9087	5	F	2	With scar	0	08 0685	20	22	0	19	14.5	0	6.5	8	0	22	20	1	6	8	1	0.728	0	8.685	8.685	19	15	1	6	8	1	0.728	0
90387	13	F	0	No scar	20	08 0650
90129	7	F	1	With scar	0	08 0686	100	100	100	56.5	45.5	48	9	9.5	7.5	100	100	100	9	9	7	0.000	1	8.686	8.686	57	46	48	9	9	7	0.000	1
90123	7	M	2	With scar	17	08 0687	28	18.5	34	20.5	17	15.5	4.5	8	7	28	19	34	7	8	4	0.000	1	8.687	8.687	21	17	16	7	8	4	0.027	1
90382	13	F	2	With scar	23	08 0644
90130	6	M	1	With scar	0	08 0688	38	27	32.5	23.5	17	20.5	13	0	6	38	27	33	13	0	6	0.061	0	8.688	8.688	17	24	21	13	0	6	0.110	0
90384	13	F	2	With scar	0	08 0645
90383	13	F	2	With scar	0	08 0646
90385	13	M	2	With scar	0	08 0647
90117	12	F	2	No scar	0	08 0689	36	10	18	15	21	21	3	2	1	36	10	18	3	2	1	0.000	1	8.689	8.689	15	21	21	3	2	1	0.034	1
90832	14	M	2	No scar	25
90734	14	M	0	No scar	19	08 0723
90732	14	F	2	With scar	0	08 0721
90731	14	M	2	With scar	18	08 0719
90139	6	F	2	No scar	0	08 0690	16	16	18	21	15	21	5	10	12	16	16	18	5	10	12	0.000	1	8.690	8.690	21	15	21	5	10	12	0.000	1
90126	7	M	1	With scar	0	08 0693	26.5	24	29	33	22.5	31.5	9.5	9.5	7	27	24	29	9	9	7	0.000	1	8.693	8.693	33	23	32	9	9	7	0.000	1
90128	6	M	2	With scar	17	08 0694	14.5	4.5	10	25.5	9.5	15.5	8.5	10.5	7.5	15	5	10	8	10	7	0.985	0	8.694	8.694	26	10	16	8	10	7	0.801	0
90142	6	F	0	No scar	0	08 0695	4.5	15	18	8	18.5	30	10.5	8	7	5	15	18	10	8	7	0.843	0	8.695	8.695	8	19	30	10	8	7	0.712	0
90741	14	F	2	With scar	19	08 0731
90131	7	F	1	With scar	22	08 0696	72.5	93.5	85.5	85	74.5	64	6.5	12	8.5	73	94	86	6	12	8	0.000	1	8.696	8.696	85	75	64	6	12	8	0.000	1
90402	14	F	2	With scar	0	08 0704
90112	14	M	9	No scar	20
90381	14	M	2	With scar	20	08 0643
9071	7	M	0	No scar	0	08 0697	1	11	8	20.5	12.5	23	4.5	5	4.5	1	11	8	4	5	4	0.768	0	8.697	8.697	21	13	23	4	5	4	0.146	0
90386	14	M	2	With scar	0	08 0649
9074	14	M	2	With scar	0	08 0698	2	5	12	17.5	79.5	75	4.5	12.5	9	2	5	12	4	12	9	0.988	0	8.698	8.698	18	80	75	4	12	9	0.014	1
9016	14	F	0	No scar	8
90115	14	F	1	No scar	17	08 0559	17.5	21.5	18.5	14.5	13	16.5	12	11	12
90141	12	F	2	With scar	0	08 0699	80	81	68.5	59	57.5	54	48.5	55.5	47.5	80	81	67	48	55	47	1.000	0	8.699	8.699	59	58	54	48	55	47	1.000	0
90120	7	F	2	With scar	7	08 0700	32.5	22	26.5	27.5	29	28.5	18	20.5	8	33	22	27	18	20	8	0.680	0	8.700	8.700	28	29	29	18	20	8	0.680	0
90729	14	F	0	No scar	0	08 0716
90737	14	F	2	With scar	20	08 0726
90398	14	M	2	No scar	0
